# Supplementary material for: Management of Patients with Hypersensitivity to Platinum Salts and Taxane in Gynecological Cancers: A Cross-Sectional Study by the European Network of Young Gynaecologic Oncologists (ENYGO)
Source: Cancers (Basel). 2024 Mar 14;16(6):1155. doi: 10.3390/cancers16061155 (PMC10969349; doi:10.3390/cancers16061155)
Supplement: Supplementary file 1 [file cancers-16-01155-s001.zip]

Archive with 1 entries (1 files):
- cancers-2900093-supplementary.pdf
